# Supplementary material for: Integrated Molecular Profiling of Colorectal Cancer by Tumor Location: Evidence from a Real-World Cohort with Primary and Metastatic Samples
Source: Cancers (Basel). 2026 Feb 18;18(4):666. doi: 10.3390/cancers18040666 (PMC12939332; doi:10.3390/cancers18040666)
Supplement: Supplementary file 1 [file cancers-18-00666-s001.zip]

Archive with 3 entries (3 files):
- Figure S1. Oncoplot.png
- Figure S2. Heatmap.png
- Table S1.pdf
